# Supplementary material for: Innovative Colorimetric Neutral Red-Based Loop-Mediated Isothermal Amplification (NR-LAMP) Assay: Transforming Rapid and Affordable Feline Leukemia Virus Detection
Source: Int J Mol Sci. 2025 Dec 5;26(24):11793. doi: 10.3390/ijms262411793 (PMC12733238; doi:10.3390/ijms262411793)
Supplement: Supplementary file 1 [file ijms-26-11793-s001.zip]

Archive with 1 entries (1 files):
- ijms-3989287-supplementary.pdf
